# Supplementary material for: Exploring the influence of historical storytelling on cultural heritage tourists’ revisit intention: A case study of the Mogao Grottoes in Dunhuang
Source: PLoS One. 2024 Sep 19;19(9):e0307869. doi: 10.1371/journal.pone.0307869 (PMC11412526; doi:10.1371/journal.pone.0307869)
Supplement: S1 Data — (XLSX) [file pone.0307869.s002.xlsx]

## Sheet: 调查数据
Gender	Age	Education	Occupation	Monthly income	revisit	Q1	Q2	Q3	Q4	Q5	Q6	Q7	Q8	Q9	Q10	Q11	Q12	Q13	Q14	Q15	Q16	Q17	Q18	Q19	Q20	Q21	Q22
1	2	3	4	1	1	7	7	7	7	6	6	6	5	6	6	6	7	6	7	6	7	7	6	5	6	6	6
1	3	4	1	2	1	6	6	6	6	5	5	6	5	6	6	6	6	5	6	6	6	5	4	4	5	4	5
2	3	3	6	2	2	6	6	6	6	5	5	5	5	6	6	6	5	6	6	5	6	5	5	4	5	4	5
2	3	3	6	2	2	7	7	6	6	6	5	5	6	6	6	6	6	5	7	6	7	6	6	5	6	5	6
2	4	3	5	1	1	7	7	7	7	6	6	6	6	7	7	7	7	6	7	7	7	6	5	5	6	5	5
1	3	2	2	2	1	7	7	7	6	6	6	6	6	6	7	6	6	7	7	6	7	5	4	4	5	3	5
1	3	1	2	2	1	6	6	6	5	6	5	6	6	6	6	6	6	5	7	6	6	5	5	3	5	3	5
2	4	2	6	4	1	7	7	7	6	6	6	7	6	7	6	7	7	6	7	6	7	6	4	5	6	4	5
1	3	3	1	1	2	6	6	6	6	5	5	6	5	5	6	6	6	5	6	6	6	5	4	4	5	4	4
2	4	3	3	3	1	6	6	5	5	5	5	6	5	5	6	6	6	5	6	6	6	5	4	4	5	4	4
1	2	3	4	1	2	6	6	6	6	5	6	5	5	6	6	6	6	5	7	6	7	5	4	4	5	4	4
1	2	3	4	1	1	7	7	7	6	5	5	6	6	6	6	7	7	6	7	7	7	6	6	6	6	6	6
2	1	2	4	1	2	6	6	6	6	5	5	6	6	6	5	6	6	5	7	6	7	6	6	5	6	5	6
2	1	2	4	1	1	7	7	7	7	6	6	6	6	6	6	7	7	6	7	7	7	7	6	7	7	6	7
1	3	3	6	2	1	6	6	6	5	6	5	6	5	5	6	6	6	5	6	6	6	5	4	4	5	4	4
2	4	2	4	3	1	6	6	6	6	5	6	5	6	5	6	5	5	5	7	6	7	5	4	4	5	4	5
2	3	4	1	1	1	6	6	6	6	6	5	6	6	5	5	6	5	6	7	6	7	5	4	4	5	5	5
1	5	3	5	2	1	6	6	6	6	5	6	5	5	5	6	6	6	5	7	6	7	5	4	5	5	4	5
1	3	3	6	2	2	6	6	6	6	5	6	6	5	5	5	5	5	5	6	5	6	5	4	4	5	4	4
2	1	2	4	1	2	6	6	6	6	6	5	6	6	5	6	6	5	6	6	6	7	5	5	4	5	4	5
2	4	2	5	2	2	6	6	6	7	6	5	6	5	6	6	6	6	5	7	6	6	4	4	4	4	4	4
1	3	3	2	2	2	5	5	5	5	5	6	6	5	5	5	6	5	5	6	5	6	5	4	5	5	4	5
1	3	2	2	2	1	5	5	5	5	6	5	6	5	5	5	6	6	6	6	6	6	5	5	4	5	4	5
1	2	3	4	1	2	6	6	6	6	5	5	6	5	5	6	5	5	5	6	5	6	5	5	5	5	5	5
2	2	3	4	1	2	6	6	6	5	5	6	5	5	5	6	6	6	5	6	5	6	6	5	5	6	5	5
1	3	4	6	2	2	5	5	6	5	6	5	6	5	6	5	6	6	5	6	6	6	5	5	5	5	5	5
2	4	3	5	4	1	4	5	5	4	5	5	5	5	6	5	5	5	5	6	6	6	6	5	4	6	5	4
1	3	3	6	3	2	6	5	5	6	5	5	6	6	5	6	5	5	5	6	5	6	5	5	4	5	4	5
2	4	3	5	2	2	6	6	6	6	6	6	5	6	5	5	6	5	6	6	6	7	5	5	5	5	5	5
2	3	3	6	3	1	5	5	5	5	6	6	5	5	5	5	5	6	5	6	5	6	5	4	4	5	4	4
1	3	3	6	3	2	6	5	5	6	5	5	6	6	5	6	5	4	5	6	5	6	5	5	4	5	4	6
2	3	2	6	2	2	6	5	6	5	5	5	5	6	5	5	6	5	4	6	6	6	5	4	5	6	4	5
1	3	3	6	2	2	5	5	5	5	5	6	6	6	5	5	6	5	4	6	6	6	5	5	4	5	5	4
1	3	3	6	2	2	5	5	5	5	6	5	6	5	6	5	5	5	4	6	5	6	5	5	4	5	4	5
2	4	3	5	1	2	6	6	5	5	5	5	5	5	6	5	6	6	5	6	6	6	6	5	6	6	5	6
1	4	3	5	2	2	6	6	6	6	5	5	6	6	6	6	6	6	5	7	6	7	6	5	5	6	5	5
1	3	3	2	2	2	6	5	6	6	5	6	5	6	5	6	5	5	5	6	5	6	6	5	5	5	4	5
2	4	3	5	2	2	6	5	6	5	5	6	5	5	5	6	6	5	6	6	5	6	5	4	5	5	4	5
2	3	3	6	3	2	6	6	6	6	5	6	5	5	6	5	6	6	5	7	6	6	6	6	6	6	5	6
2	3	3	6	2	2	6	6	6	5	5	6	6	5	5	5	6	5	6	6	6	6	5	5	4	6	5	6
1	3	3	6	2	2	6	6	6	7	5	6	5	6	6	6	6	6	5	7	6	7	6	5	5	6	4	5
1	4	4	5	1	2	6	6	6	6	6	5	6	6	5	6	6	5	6	7	6	6	6	6	6	6	5	6
1	3	3	6	2	2	6	6	5	5	6	5	6	5	6	5	6	6	5	6	6	6	5	5	5	6	4	5
2	3	3	6	2	2	5	6	5	6	5	6	6	6	5	5	6	6	5	6	5	6	6	5	6	5	4	5
2	4	3	5	1	1	6	6	6	6	6	6	5	6	5	6	6	6	5	7	6	6	6	6	6	6	5	6
2	3	3	6	2	2	7	6	6	7	6	6	5	6	6	6	6	4	6	7	6	7	5	5	4	5	4	6
2	4	3	5	2	2	6	5	5	6	4	5	4	5	5	4	6	6	5	6	6	6	6	6	6	6	5	5
2	3	4	6	2	1	6	5	5	6	5	5	4	4	5	5	6	6	5	6	6	6	6	5	5	6	5	4
1	3	3	2	2	2	6	6	6	6	6	5	6	5	5	6	6	5	6	7	6	6	6	4	5	5	4	5
1	2	3	4	1	2	6	6	6	5	5	5	5	6	5	6	6	5	6	6	5	6	5	5	5	5	5	5
2	3	3	6	2	2	6	6	6	6	5	6	5	6	5	6	6	6	5	7	6	7	5	4	5	5	4	5
2	3	3	6	2	2	6	6	5	5	6	5	5	6	6	5	6	5	5	6	6	6	6	5	5	5	4	5
2	3	3	6	2	1	5	5	5	5	5	4	5	4	5	5	6	4	4	6	6	6	5	5	4	5	4	5
1	3	3	2	2	2	5	6	6	5	6	5	6	5	5	5	6	5	6	6	5	6	6	4	5	6	5	5
2	3	4	6	3	2	7	7	7	7	6	6	6	6	6	6	7	7	6	7	7	7	6	6	5	6	5	6
1	2	3	6	2	2	7	7	7	6	5	5	6	5	5	6	6	5	6	7	6	7	5	5	6	6	5	6
2	4	2	5	2	1	6	6	6	5	6	5	5	6	5	5	6	4	5	6	6	6	6	4	5	6	5	4
1	2	3	4	1	2	6	6	6	6	6	5	6	5	6	5	6	6	5	6	5	6	5	5	5	5	4	5
1	4	3	5	2	2	5	5	5	5	5	5	5	5	5	5	5	4	5	6	5	6	6	6	4	6	5	5
2	3	3	2	2	2	6	6	6	6	5	6	6	6	5	6	6	5	5	6	6	6	6	5	4	6	4	6
2	3	3	3	3	2	6	6	6	6	5	6	6	5	5	5	6	5	5	6	5	6	6	5	4	6	4	5
2	3	3	2	2	2	5	6	5	6	6	5	5	5	6	6	6	6	6	6	6	6	6	6	5	5	4	5
1	3	3	3	3	1	6	5	6	5	6	5	6	5	6	5	6	4	5	6	5	6	5	4	4	5	5	4
2	3	4	3	4	2	5	6	5	6	5	4	5	4	5	5	6	4	5	6	5	6	5	6	6	6	5	6
2	4	3	5	2	2	5	5	5	5	5	5	6	5	6	6	6	6	5	6	6	6	5	5	4	5	4	5
1	3	3	3	2	1	6	5	6	5	6	5	6	5	6	5	6	6	5	6	6	6	6	4	5	6	5	5
2	2	3	4	1	2	6	5	5	6	5	5	6	6	5	5	6	6	5	6	5	6	6	5	5	6	5	6
1	3	3	3	2	2	5	4	5	4	5	5	5	5	6	6	6	6	5	6	6	6	5	5	4	4	5	5
2	3	3	2	2	1	5	6	6	5	6	5	5	4	5	5	5	4	5	6	5	6	5	4	5	5	4	5
2	4	4	5	1	2	6	5	6	5	5	5	5	5	6	6	6	6	5	6	6	6	6	6	5	5	5	6
1	3	3	3	2	2	6	6	6	6	5	5	6	6	5	6	6	5	6	6	6	7	5	6	5	6	5	5
2	3	3	2	2	2	6	5	5	6	6	6	5	6	5	5	6	6	5	6	6	6	6	5	5	6	5	6
2	5	2	5	2	2	6	5	6	5	6	5	5	6	5	5	5	4	5	6	5	6	5	5	5	5	5	6
1	3	3	2	2	1	6	6	5	5	5	5	6	5	5	6	5	5	5	6	6	6	5	4	4	5	4	5
2	3	3	3	2	2	5	6	6	5	6	5	5	6	6	5	5	4	5	6	5	6	6	5	4	6	5	6
1	3	3	2	2	2	6	5	6	5	5	5	5	5	5	5	6	6	6	6	6	6	5	5	5	6	5	5
2	3	3	3	2	1	6	6	6	6	6	6	6	6	6	6	6	6	6	7	6	7	6	6	6	6	5	6
2	3	3	2	2	2	6	6	6	5	6	5	5	5	5	6	6	6	6	7	5	6	6	5	5	6	4	5
2	4	3	5	1	2	7	7	7	6	5	6	6	5	6	6	7	7	6	7	6	7	6	5	5	6	5	5
2	3	3	6	2	2	6	6	5	5	5	5	6	5	6	6	6	6	6	6	6	6	6	5	5	6	4	5
1	3	3	2	2	1	6	6	6	5	6	5	6	5	6	5	5	5	5	6	5	6	6	5	6	5	5	5
1	4	3	5	2	2	6	6	6	6	6	5	6	5	5	6	5	5	5	6	6	6	5	4	5	5	4	6
1	2	3	3	3	2	6	5	6	5	4	5	5	4	4	5	5	5	5	5	5	6	5	5	5	5	4	5
2	3	3	3	3	2	6	6	6	5	6	5	5	6	6	5	6	6	6	6	6	6	6	6	6	6	5	6
2	3	4	3	3	2	6	6	7	7	6	5	5	6	6	5	7	7	6	7	6	7	7	6	6	6	6	6
2	4	3	5	2	1	5	6	5	6	6	5	5	5	6	6	6	6	5	6	6	6	6	5	6	6	5	5
1	3	3	2	2	2	6	5	6	5	5	5	5	5	5	6	6	6	6	6	6	6	5	6	5	6	5	6
2	3	4	1	2	2	6	6	6	6	5	6	5	6	6	5	5	5	5	6	5	6	6	5	5	5	5	6
2	4	3	5	2	1	6	6	6	6	5	6	5	6	6	5	5	5	5	6	6	6	6	4	5	5	4	5
2	3	3	3	2	1	6	6	6	6	6	5	5	5	6	6	6	6	5	6	6	6	6	5	5	6	5	6
1	3	3	2	2	1	6	5	6	5	5	5	6	5	5	6	6	6	6	6	5	6	5	6	5	6	5	5
1	3	3	3	2	1	6	6	5	5	6	5	6	5	6	5	6	6	5	6	6	6	5	5	5	5	5	5
1	3	3	3	2	1	5	6	5	6	5	5	6	5	6	6	6	6	5	6	5	6	6	5	4	6	4	5
1	4	3	5	1	2	6	5	5	6	5	5	5	5	5	5	6	6	6	6	5	6	6	5	4	6	4	5
2	3	3	3	2	2	6	5	6	5	6	6	5	5	5	6	6	6	5	6	6	6	5	5	5	5	5	5
2	3	3	3	3	2	6	6	6	6	5	5	6	6	5	6	6	6	6	6	6	6	6	5	5	6	5	5
2	4	3	5	2	2	6	5	6	5	5	5	5	5	5	5	6	6	6	6	6	6	5	6	4	6	5	4
2	3	3	2	2	2	6	6	6	5	6	5	6	6	6	5	6	6	6	6	6	6	6	5	5	5	4	6
1	4	3	1	3	2	6	6	5	5	6	5	6	5	5	6	6	5	6	6	6	6	6	6	6	6	5	6
2	3	3	2	2	1	6	6	5	6	6	6	5	5	6	6	6	6	6	6	6	6	6	5	5	6	6	5
2	3	3	6	2	2	6	6	6	6	5	6	6	5	5	6	6	6	5	6	5	6	6	5	5	6	5	6
1	3	3	2	2	2	6	6	6	6	6	5	6	5	5	5	6	6	5	6	5	6	5	5	5	5	5	5
2	3	3	3	2	2	5	6	6	5	6	6	5	5	6	5	6	6	6	6	5	6	5	4	5	5	4	4
1	4	3	5	1	2	6	6	6	6	6	5	6	5	6	5	6	5	6	6	5	6	6	5	5	6	5	6
2	3	4	1	2	1	6	6	6	6	5	5	4	4	5	5	6	6	5	6	5	6	6	5	6	6	5	6
1	3	3	2	2	2	5	5	6	6	5	5	5	5	5	6	6	5	6	6	5	6	6	5	5	5	5	6
2	3	3	2	2	1	6	6	6	5	5	6	5	5	6	5	6	5	6	6	5	6	6	5	6	6	5	6
1	3	3	6	2	2	4	4	4	3	4	3	4	4	3	4	5	4	4	5	4	5	4	3	4	4	4	3
2	3	4	3	3	2	6	6	6	6	5	5	5	5	5	6	6	5	5	6	5	6	6	4	5	6	5	4
2	3	3	3	2	1	6	6	6	5	5	5	5	5	5	5	6	6	5	6	6	6	5	5	5	5	5	5
2	4	3	5	2	2	6	6	6	6	6	5	6	5	5	6	6	5	6	6	6	6	5	5	5	5	5	5
1	3	4	2	2	2	4	4	4	4	3	3	4	3	4	3	5	5	4	5	6	5	4	3	4	4	3	4
1	4	3	5	1	2	6	6	6	5	6	6	5	6	5	5	6	6	5	6	5	6	6	4	5	5	4	5
1	3	3	6	3	1	5	5	5	5	5	5	5	4	4	4	6	5	6	6	6	6	5	4	5	5	5	5
2	3	3	3	2	2	6	6	6	6	5	6	6	5	5	6	6	6	5	6	5	6	6	4	5	6	5	6
2	4	3	5	2	1	6	6	6	6	5	5	6	4	4	5	6	6	5	6	5	6	5	4	5	5	5	5
2	4	3	5	1	2	6	6	5	5	6	6	5	5	6	6	6	5	5	6	5	6	6	5	4	5	4	5
1	4	3	5	2	2	6	6	5	5	5	5	6	4	5	5	5	4	5	5	4	5	6	5	4	6	5	6
1	3	3	6	3	2	6	6	6	6	5	5	5	5	5	6	6	5	5	6	5	6	5	4	5	5	4	5
1	3	3	2	2	2	5	5	5	5	4	3	3	4	4	3	5	5	4	5	5	5	4	3	3	4	3	4
2	4	3	5	1	2	5	5	5	4	4	3	4	3	4	4	5	5	4	5	4	5	4	3	4	4	3	3
1	3	3	2	2	1	6	6	6	6	5	5	4	5	4	4	6	5	6	6	5	6	5	4	5	5	5	5
2	4	3	3	3	2	6	6	6	6	6	6	5	5	6	5	6	6	5	6	6	6	6	5	6	6	5	6
1	3	3	2	2	2	6	6	6	5	5	5	5	4	4	4	6	6	5	6	5	6	5	4	5	5	4	5
2	3	3	6	3	2	6	6	6	6	4	5	4	5	5	5	6	6	5	6	6	6	5	5	4	5	4	5
2	3	3	6	2	2	6	6	6	6	5	5	6	5	5	6	6	5	6	6	5	6	6	5	5	5	5	6
1	4	3	3	4	1	6	6	6	5	4	5	5	4	4	5	6	6	6	6	5	6	5	4	5	5	4	5
1	3	4	6	3	1	6	6	6	6	6	5	6	5	6	6	6	6	5	6	6	6	6	6	5	6	5	6
2	2	3	4	1	1	6	6	5	5	4	5	4	4	5	5	6	6	6	6	5	6	6	4	5	5	5	5
2	3	3	6	2	2	6	6	6	6	6	5	4	5	4	5	6	6	5	6	6	6	5	4	5	5	5	5
1	4	3	2	3	2	6	6	6	6	5	5	5	5	5	4	6	6	5	6	5	6	5	5	5	5	5	5
1	3	3	2	2	2	6	5	5	6	6	5	5	5	4	5	6	6	5	6	5	6	6	4	5	5	5	6
1	3	4	2	2	2	6	5	6	5	5	5	5	4	5	4	6	6	6	6	5	6	5	4	5	5	4	6
2	3	3	3	2	1	5	5	5	4	4	3	3	4	3	4	5	5	4	5	5	5	4	4	3	4	3	4
2	3	3	6	3	2	6	6	6	6	5	5	6	5	6	6	5	5	5	6	5	6	6	4	5	6	5	5
2	3	3	2	2	2	6	6	6	6	6	5	6	6	5	5	6	5	6	6	5	6	6	5	4	6	5	5
2	3	4	3	2	2	5	5	5	5	5	4	4	5	5	4	5	5	5	5	4	5	5	4	4	5	4	5
1	3	3	2	2	2	6	6	6	5	4	5	4	5	4	5	6	6	5	6	5	6	5	4	5	5	5	5
2	4	3	3	3	1	6	6	6	6	4	5	5	4	4	5	6	6	5	6	6	6	5	5	4	5	4	5
2	4	3	2	3	2	6	6	6	6	5	5	5	5	5	5	6	6	5	6	5	6	6	5	5	6	5	6
2	3	3	6	2	2	5	5	5	4	4	4	4	4	5	4	5	5	4	5	4	5	5	5	4	5	5	4
1	3	3	3	2	1	5	5	5	5	4	5	5	5	4	5	5	4	5	5	4	5	5	4	4	4	4	5
2	3	3	1	2	1	5	5	5	5	5	5	4	4	5	5	5	5	4	5	5	5	5	4	4	5	4	4
1	3	3	1	2	2	5	5	5	4	4	4	5	5	4	5	5	5	4	5	4	5	5	4	4	5	4	4
2	4	3	3	3	2	5	5	5	5	5	5	4	5	5	5	5	5	4	5	4	5	5	3	3	5	3	4
2	3	3	1	2	2	5	5	5	5	4	3	3	4	3	4	5	5	4	5	4	5	4	5	4	4	4	5
2	3	4	3	2	2	6	6	6	6	5	5	4	4	5	5	6	5	5	6	5	6	5	5	6	5	5	6
1	2	3	4	1	2	6	6	6	5	5	5	5	5	5	5	6	6	6	6	5	6	4	5	4	5	5	4
1	3	3	3	2	1	6	6	6	6	5	4	5	4	5	5	5	5	4	6	5	6	5	5	5	5	5	5
1	3	4	2	3	2	6	6	6	6	5	5	5	5	5	6	6	5	5	6	5	6	5	5	4	5	4	5
1	3	3	1	2	2	6	6	6	6	5	5	5	5	6	6	6	6	6	6	6	6	6	4	5	6	4	5
2	3	3	3	2	2	6	6	6	5	4	5	5	5	5	5	6	6	5	6	5	6	5	5	4	5	5	5
2	3	3	6	3	1	5	5	5	5	5	5	5	5	5	5	5	5	4	5	4	5	5	5	4	5	4	4
2	4	3	3	3	2	6	6	6	5	5	5	5	4	5	5	6	5	5	6	5	6	6	5	5	6	5	6
2	4	3	6	4	2	6	6	6	5	5	5	4	4	5	4	6	5	5	6	5	5	4	4	4	5	4	5
2	3	3	2	2	2	6	6	6	5	5	5	5	5	5	5	6	5	4	6	5	5	5	4	5	5	5	4
2	3	3	6	3	2	6	6	6	6	4	5	5	5	5	5	6	5	5	6	5	6	5	5	4	5	4	5
2	3	3	1	2	2	6	6	6	6	5	6	5	6	5	5	6	5	6	6	5	6	5	5	5	6	5	5
2	3	3	2	3	2	6	6	6	6	5	5	4	5	5	4	6	5	6	6	6	6	5	5	4	5	5	5
2	3	3	6	3	2	6	6	6	5	6	5	5	4	5	5	6	6	5	6	5	6	6	5	5	5	5	4
2	3	4	3	2	1	6	6	6	6	5	5	5	5	5	5	6	5	6	6	5	5	6	5	5	5	4	4
1	3	4	6	3	2	5	5	5	5	4	4	4	4	4	4	5	5	4	6	5	6	3	4	3	4	3	3
1	3	3	2	2	2	5	5	5	4	3	3	4	4	3	4	5	4	5	6	5	6	4	4	3	4	4	3
2	3	3	3	3	2	5	5	5	5	4	4	3	3	4	3	5	4	5	6	5	6	4	3	3	3	3	3
2	3	3	2	2	1	6	6	6	5	5	5	5	5	5	4	6	6	5	6	6	6	5	5	4	5	6	5
2	4	3	3	4	2	6	6	6	6	5	5	4	4	5	6	6	5	6	6	5	6	5	5	5	6	5	6
1	4	4	6	3	2	6	6	6	6	6	5	5	5	5	5	6	5	6	6	5	6	5	4	4	4	5	5
1	3	3	2	2	1	6	6	6	5	4	5	5	4	4	5	6	6	6	6	5	6	5	5	5	5	4	5
1	3	3	6	2	1	5	5	5	4	4	3	4	4	3	3	5	5	4	5	5	5	4	4	3	3	4	4
1	3	4	3	4	2	5	5	5	5	3	4	3	3	4	4	5	4	5	5	4	5	3	3	4	4	3	3
1	3	3	6	2	2	6	6	6	6	5	5	5	5	5	4	6	6	5	6	5	5	5	5	5	6	5	5
2	3	3	6	2	2	6	6	6	6	5	5	5	5	5	4	6	5	6	5	5	6	5	4	5	4	5	5
2	4	3	5	3	2	6	6	6	6	6	5	5	6	4	5	6	6	5	6	5	6	5	4	4	5	4	5
1	4	4	6	4	2	6	6	6	6	5	5	5	5	5	5	6	6	6	6	5	6	5	5	4	6	4	5
2	3	3	1	2	2	6	6	6	5	5	5	5	5	5	5	6	6	6	6	5	6	5	5	5	6	5	6
1	4	2	6	3	2	6	6	6	5	4	4	4	4	4	4	6	6	5	6	5	6	5	4	4	5	5	4
2	4	3	6	2	2	6	6	6	6	5	5	5	5	5	5	6	6	5	6	5	6	6	5	5	6	5	6
1	3	3	3	2	1	6	6	6	6	5	5	6	5	5	5	6	6	5	6	6	6	5	5	5	6	5	5
2	3	3	2	2	1	6	6	6	5	5	4	5	4	5	4	6	6	5	6	5	6	5	4	4	5	4	4
2	3	3	2	3	1	5	5	5	5	5	5	5	4	5	4	5	5	5	6	5	6	4	4	5	5	5	5
2	3	3	1	2	1	7	7	7	7	6	5	5	5	5	5	7	7	6	7	7	7	6	5	4	6	6	6
2	3	4	1	2	1	7	7	7	7	6	5	5	5	6	6	7	7	6	7	7	7	6	4	4	4	5	6
1	3	3	6	3	2	5	5	5	4	5	4	5	4	4	4	5	5	4	5	4	5	5	4	4	5	4	5
2	4	3	6	3	2	6	6	6	6	4	5	5	4	5	4	6	6	5	6	5	6	4	4	3	4	3	4
1	3	3	2	2	2	4	4	4	4	4	3	3	3	4	4	5	5	4	5	4	5	4	4	4	4	4	4
2	3	3	6	2	2	6	6	6	6	4	5	4	5	5	4	6	5	6	6	5	6	5	3	4	5	3	4
1	3	3	1	2	1	6	6	6	5	5	5	5	4	5	5	6	6	5	6	5	6	5	4	4	5	5	4
1	4	3	3	4	2	6	6	6	6	5	5	5	5	5	5	6	6	5	6	5	6	6	5	5	5	4	4
1	3	3	3	2	2	6	6	6	6	5	5	5	5	5	5	6	6	5	6	5	6	5	5	4	5	5	4
1	3	3	1	2	1	6	6	6	6	6	5	5	4	4	5	6	5	6	6	6	6	6	5	4	4	5	6
1	2	3	3	1	2	6	6	6	5	5	5	4	5	4	5	6	6	5	6	5	6	5	5	5	5	4	5
2	2	3	6	1	2	6	6	6	5	5	5	5	5	5	5	6	6	6	6	6	6	5	5	4	5	5	5
2	3	3	3	2	2	6	6	6	6	5	5	4	4	5	4	6	5	6	6	5	6	6	4	3	6	4	5
2	3	3	2	2	2	6	6	6	6	5	6	5	4	4	5	6	6	5	6	6	6	6	5	4	5	4	6
2	3	3	3	2	1	6	6	6	6	4	5	5	5	4	5	6	6	5	6	5	6	5	4	5	6	4	5
2	3	4	3	3	2	6	6	6	5	4	4	4	5	5	4	6	5	6	6	6	6	5	4	3	5	3	4
2	3	4	6	2	1	5	6	6	6	4	5	4	4	5	4	6	5	6	6	6	6	5	3	4	5	3	4
1	4	3	6	4	2	7	6	6	6	5	5	5	5	5	6	6	6	5	6	5	6	6	5	4	6	5	5
2	4	3	3	3	1	6	6	6	6	5	5	5	5	5	5	6	6	5	6	5	6	6	4	5	5	5	5
2	3	3	6	2	2	7	7	7	7	6	6	6	6	7	6	7	7	6	7	7	7	6	6	6	6	6	6
2	3	3	3	3	2	6	6	6	6	6	5	5	5	6	6	6	6	5	6	6	6	5	5	5	5	5	5
1	3	3	2	4	2	6	6	6	6	4	5	5	5	5	5	6	6	6	6	6	6	5	4	5	6	5	5
2	3	3	6	3	2	6	6	6	6	5	5	6	5	5	5	6	5	6	6	6	6	4	5	5	5	4	5
2	3	4	6	4	2	7	7	7	6	5	5	5	6	5	5	7	7	6	7	6	7	6	5	5	6	5	6
2	3	4	6	5	2	6	6	6	6	5	6	5	5	5	6	6	6	5	6	5	6	5	5	4	5	4	4
1	3	3	6	4	1	6	6	6	6	5	5	5	4	5	4	6	6	5	6	6	6	5	4	4	5	4	5
2	3	3	6	3	2	6	6	6	6	4	5	6	5	6	5	6	6	5	6	5	6	5	4	4	4	4	5
1	3	3	6	5	1	6	6	6	6	5	5	6	5	6	6	6	6	6	6	6	6	5	5	5	5	5	6
2	3	3	3	3	2	6	6	6	5	4	5	5	5	5	5	6	6	5	6	6	6	5	5	4	6	4	5
2	3	3	2	3	2	6	6	6	6	4	5	4	5	4	5	6	6	6	6	6	6	5	5	4	4	5	5
2	3	3	3	4	2	5	5	5	5	4	5	5	5	5	4	6	6	6	6	6	6	5	5	4	5	5	5
1	3	3	1	2	2	6	6	6	6	4	5	5	4	5	4	6	6	5	6	6	6	6	6	5	5	6	6
2	3	3	3	3	2	6	6	6	6	5	6	5	5	5	5	6	6	5	6	6	6	6	6	5	6	5	6
1	2	3	4	1	2	6	6	6	6	4	5	5	5	5	4	6	6	5	6	6	6	6	5	5	6	5	5
2	3	3	2	3	1	6	6	6	5	5	5	6	5	5	5	6	6	5	6	6	6	5	5	5	5	4	5
1	3	3	1	2	2	6	6	6	6	5	5	6	5	5	5	6	5	6	6	5	6	6	5	5	5	5	6
2	4	3	1	2	2	6	6	6	6	4	5	5	4	5	4	6	6	5	6	6	6	5	5	4	6	4	5
2	3	3	3	3	2	6	6	6	6	4	6	5	5	5	5	6	5	6	6	5	6	6	4	4	5	5	6
1	3	4	2	4	2	5	5	5	5	5	5	5	4	5	4	6	5	6	6	5	6	5	4	4	5	4	5
2	3	3	2	3	1	6	6	6	5	4	5	5	5	4	5	6	5	6	6	5	6	5	5	4	6	5	6
1	3	3	2	5	1	6	6	6	6	5	5	5	4	5	5	6	5	5	6	5	6	5	4	4	5	5	5
2	3	3	3	3	2	6	6	6	6	5	5	4	5	5	6	6	5	6	6	5	6	6	5	5	5	5	5
1	3	4	3	4	2	6	6	6	6	5	5	5	5	6	6	5	5	5	6	5	6	5	5	5	6	5	6
2	3	3	3	3	1	6	6	6	5	4	5	5	4	5	5	6	6	5	6	5	6	6	6	6	5	4	5
2	3	3	2	4	2	6	6	6	6	4	5	5	5	5	5	6	6	5	6	6	6	6	6	6	7	5	5
2	4	3	2	3	2	6	6	6	5	5	5	6	6	5	6	6	6	6	6	5	6	6	5	5	5	4	4
1	4	3	3	4	1	6	6	6	6	6	5	5	4	5	6	6	6	5	6	5	6	5	5	5	6	6	6
2	3	3	3	3	2	6	6	6	5	6	6	5	5	6	5	6	6	5	6	6	6	4	4	4	4	4	5
2	3	4	1	2	2	6	6	5	6	5	5	6	5	6	5	6	5	6	6	5	6	5	4	4	5	4	5
2	4	3	2	4	2	6	6	6	6	4	5	5	4	5	4	6	6	5	6	5	6	6	5	4	5	4	5
1	3	3	2	4	2	6	6	6	6	5	5	5	5	5	4	6	6	6	6	6	6	5	4	5	6	5	4
1	3	3	2	3	1	6	6	6	6	5	5	5	4	5	5	6	6	6	6	6	6	5	4	4	6	5	5
2	3	4	3	4	2	6	6	6	6	5	5	4	4	5	4	5	5	5	6	5	6	5	5	4	6	6	6
2	3	3	1	2	2	5	5	5	5	5	4	4	4	5	5	6	5	5	6	5	6	5	5	4	5	5	5
2	3	2	2	4	1	5	5	5	5	5	5	5	4	5	4	6	6	5	6	5	6	5	4	5	5	5	5
1	4	3	3	2	2	6	6	6	6	5	5	5	5	5	5	5	5	5	6	5	6	5	5	5	6	5	5
2	3	3	1	2	2	5	5	5	5	6	5	5	4	6	4	6	6	5	6	6	6	5	5	4	6	5	6
2	3	4	1	2	1	6	6	6	6	5	4	5	4	4	5	5	5	5	6	5	6	5	4	4	6	5	5
1	3	3	2	2	2	6	6	6	5	6	5	5	4	5	5	6	6	5	6	5	6	6	5	5	5	5	5
1	2	3	3	2	2	7	7	7	6	6	6	5	5	6	6	7	7	6	7	6	7	6	7	6	6	6	7
2	3	4	3	4	2	7	7	7	7	5	6	6	5	6	6	7	7	6	7	7	7	6	6	6	6	6	6
2	3	3	3	2	2	5	5	5	5	5	5	5	4	5	5	6	6	5	6	6	6	5	5	4	5	4	5
2	3	3	2	2	1	5	5	5	4	4	5	5	4	5	5	5	5	4	6	5	6	5	4	4	5	4	5
2	3	3	3	2	2	5	5	5	5	4	4	5	4	4	5	4	4	4	5	5	5	4	4	4	5	4	5
2	3	3	2	3	1	5	5	5	5	5	5	4	5	5	5	6	6	5	6	6	6	5	4	4	5	5	4
2	3	3	3	3	2	6	6	6	6	5	5	6	5	6	6	6	6	5	6	6	6	5	5	4	5	5	5
1	4	3	3	4	1	6	6	6	6	5	5	5	5	5	5	6	5	6	6	5	6	6	5	4	6	5	6
2	4	4	2	4	1	5	5	5	5	4	4	4	5	4	5	5	5	5	6	6	6	5	5	5	6	5	5
2	2	3	6	1	2	5	5	5	5	5	5	4	4	5	5	6	6	6	5	5	5	4	5	5	4	5	5
2	3	3	1	2	2	6	6	6	6	5	5	5	5	5	5	5	5	5	6	5	6	4	5	5	5	4	5
1	3	3	1	2	2	6	6	6	5	4	5	4	4	5	5	5	5	5	6	6	6	5	6	5	6	5	5
2	3	3	2	2	2	6	6	6	6	5	5	4	6	5	5	6	6	5	7	6	7	5	6	5	6	5	5
2	3	3	3	3	2	6	6	6	5	5	4	5	4	4	5	5	6	5	7	6	7	4	6	5	6	5	4
2	3	3	3	4	2	6	6	6	6	6	5	4	5	5	5	7	7	6	7	6	7	5	5	5	5	5	5
1	4	3	3	4	2	6	6	6	5	4	5	4	4	5	6	5	5	5	6	6	6	5	5	6	6	5	6
1	2	4	3	2	2	4	4	4	4	4	5	4	5	5	6	5	5	4	5	5	5	4	4	3	4	3	4
1	3	3	6	3	2	4	4	4	4	4	5	4	4	5	5	5	5	5	5	5	5	5	4	4	4	5	4
1	3	3	2	3	1	4	4	4	4	4	5	5	4	5	5	5	5	5	6	6	6	5	4	4	5	4	4
1	3	3	3	2	1	4	4	4	4	4	4	4	4	4	4	5	5	5	6	5	6	5	5	4	4	5	5
2	3	3	6	3	1	5	5	5	5	4	5	4	5	5	5	6	6	6	6	6	6	5	5	4	4	5	5
2	4	3	6	4	2	5	5	5	4	5	5	4	4	5	6	6	5	6	6	6	6	5	4	4	4	4	5
2	5	3	5	2	2	5	5	5	5	4	4	5	4	5	5	4	4	4	5	5	5	5	5	4	5	4	5
1	3	3	3	3	2	6	6	6	6	4	5	4	4	5	5	6	6	6	6	5	6	5	5	5	5	5	4
2	3	2	2	2	2	6	6	6	6	5	5	6	5	6	6	6	6	6	7	7	7	6	4	5	5	5	5
1	3	3	3	2	2	5	5	5	5	5	5	6	5	6	6	6	5	6	6	5	6	6	5	4	6	5	6
2	3	3	3	3	2	5	5	5	4	6	5	4	5	5	5	6	5	6	6	6	6	5	5	5	6	5	5
1	4	3	3	4	2	6	6	6	6	5	5	5	5	6	6	5	6	5	7	6	7	6	6	5	6	6	6
2	3	3	1	2	1	6	6	6	6	5	5	5	5	6	6	5	5	5	7	6	7	6	6	5	6	5	6
1	4	3	1	3	1	5	5	5	5	5	5	4	5	6	6	6	6	5	6	5	6	5	5	5	6	4	5
2	3	3	6	3	1	5	5	5	5	6	6	5	5	6	5	6	6	6	6	6	6	6	6	5	6	5	6
1	3	3	2	3	1	4	4	4	4	4	4	4	4	4	4	5	5	4	5	5	5	4	4	3	4	3	4
2	3	3	2	2	2	4	4	4	4	4	5	5	4	5	5	5	5	4	5	5	5	4	4	3	4	4	4
1	3	4	6	4	2	5	4	5	4	5	5	5	4	5	5	6	6	5	6	6	6	5	5	4	5	4	5
2	3	4	6	4	2	5	4	5	4	5	5	4	5	5	4	6	6	6	6	6	6	5	5	5	6	5	5
1	3	3	6	3	2	5	5	5	5	5	5	5	5	5	5	6	5	4	6	5	6	5	5	5	6	5	6
1	3	3	2	3	1	6	6	6	5	4	5	5	4	5	5	5	4	4	6	5	6	5	5	5	5	5	6
1	2	3	4	1	2	6	5	6	5	5	5	5	4	5	5	5	4	5	6	5	6	5	5	4	5	4	5
1	3	3	1	2	1	4	4	5	4	4	5	5	4	5	5	5	5	4	5	5	5	5	4	4	5	4	4
1	3	3	1	1	2	4	5	4	4	4	5	5	4	5	5	5	4	5	5	5	5	5	4	4	5	4	4
2	3	3	3	3	1	5	5	5	5	4	5	5	4	5	5	6	5	5	6	5	6	6	5	4	5	5	5
2	3	3	2	3	2	5	5	5	5	5	5	5	5	5	5	6	5	4	6	6	6	5	5	4	6	5	5
2	4	3	1	2	1	6	6	6	6	4	5	5	4	5	5	5	5	4	6	6	6	6	5	4	6	4	6
2	4	3	3	4	2	4	4	4	4	3	3	3	4	3	4	5	4	4	5	4	5	5	5	4	5	4	5
1	4	3	2	3	1	6	6	6	5	4	5	4	5	4	4	5	5	4	7	5	6	6	5	5	6	6	6
1	4	4	3	5	2	4	4	4	4	3	3	4	4	4	3	5	4	5	5	4	5	5	4	4	4	4	5
1	3	4	3	4	1	5	5	5	5	4	5	5	4	5	5	5	5	4	6	6	6	5	5	5	5	5	5
2	3	3	3	3	2	4	4	4	4	3	4	4	3	4	3	4	5	4	5	3	5	4	4	3	4	3	4
2	3	3	2	3	1	6	6	6	5	4	5	4	5	5	4	5	5	5	6	6	6	6	5	5	6	5	6
2	3	3	3	2	2	6	6	6	6	4	5	5	5	5	4	5	5	5	6	6	6	6	6	5	6	6	5
1	1	2	4	1	2	5	5	5	5	5	4	5	4	5	4	6	4	5	6	5	6	6	5	5	6	5	5
1	3	3	3	2	2	5	5	5	5	4	5	4	4	5	5	6	5	5	6	6	6	5	5	4	5	4	5
1	3	3	2	2	2	5	5	5	5	4	5	4	4	5	4	6	5	4	6	6	6	5	4	4	5	4	4
1	3	3	3	3	2	5	5	5	4	4	4	5	4	5	4	5	5	4	6	6	6	5	4	3	5	3	4
2	3	3	2	2	2	5	5	5	5	5	5	4	4	4	5	4	5	4	6	5	6	4	5	5	5	4	5
1	2	3	3	1	2	6	6	5	5	4	4	5	5	5	5	5	5	4	6	5	6	6	5	4	6	4	6
2	2	3	1	1	2	6	6	5	5	4	5	5	4	5	5	6	5	5	6	5	6	6	4	5	6	5	5
1	3	3	3	3	2	6	5	5	6	5	4	4	5	4	5	5	4	4	6	5	5	6	5	5	6	4	5
2	2	3	2	1	2	5	5	6	5	4	5	5	4	5	5	5	4	5	5	5	5	6	4	5	6	5	5
1	3	3	6	3	2	5	5	5	4	4	5	4	5	4	5	5	5	4	6	5	6	5	5	4	5	5	5
2	3	3	6	2	2	4	4	4	4	3	3	4	4	3	3	5	4	3	6	4	5	4	4	3	4	3	4
2	3	3	6	2	1	5	4	5	4	4	5	4	5	4	5	5	5	4	6	4	6	6	5	5	6	5	5
1	3	3	6	2	2	4	5	4	5	4	3	3	4	3	4	5	4	3	5	4	5	6	6	5	6	5	5
1	3	3	1	2	1	4	5	4	5	3	4	4	3	4	3	5	3	4	5	4	6	5	5	4	5	4	5
2	3	3	1	2	2	5	4	4	5	4	3	3	4	3	4	5	4	4	5	4	5	4	5	4	5	4	4
2	2	3	3	1	1	4	3	3	4	3	4	3	4	3	4	5	5	5	6	5	6	4	4	3	4	3	4
1	3	2	3	2	2	5	5	5	5	5	5	6	5	6	6	6	5	5	6	6	6	5	5	4	5	4	5
2	3	3	3	3	2	4	4	4	4	4	3	3	4	3	4	5	5	5	5	5	6	5	4	4	5	4	4
1	3	3	1	2	1	4	5	5	4	4	5	4	4	4	5	5	4	5	5	5	6	5	5	5	5	5	5
2	3	3	1	2	2	5	4	4	5	5	4	4	5	4	5	5	5	5	6	6	6	5	5	4	5	4	5
1	2	3	3	2	1	6	6	5	5	4	5	5	4	5	4	5	5	5	6	5	6	5	4	5	5	4	5
2	4	2	3	2	1	5	5	5	4	4	5	4	5	4	5	6	6	5	6	5	6	5	5	4	5	4	5
2	3	3	3	3	1	4	4	4	4	3	4	3	4	3	4	5	4	5	5	6	6	5	5	4	5	4	5
2	3	4	4	1	1	5	5	5	4	5	4	4	5	4	5	6	5	5	6	6	6	6	6	5	6	5	6
2	2	3	3	1	1	5	4	5	5	4	5	4	4	5	4	5	5	5	6	6	6	6	5	6	6	5	6
1	3	4	4	1	1	5	5	4	5	4	4	5	5	5	4	6	5	6	6	5	6	5	5	4	5	4	4
2	3	3	3	3	2	4	4	4	4	3	4	3	3	4	4	5	4	5	5	5	5	5	4	5	5	4	5
2	3	3	2	2	2	5	5	4	4	4	5	4	4	5	5	6	5	5	6	5	6	5	4	5	6	5	5
1	3	3	2	2	2	5	4	5	4	5	5	4	5	5	4	5	5	5	5	6	6	5	4	4	5	4	4
2	3	4	4	1	1	5	5	4	4	4	5	5	4	5	5	5	4	4	6	6	6	5	5	4	5	4	5
1	3	4	3	2	2	5	5	5	5	5	4	5	5	5	4	6	5	5	6	6	6	5	4	4	5	4	4
1	3	3	2	3	2	7	6	7	6	5	4	5	4	5	5	6	6	5	6	6	7	6	5	5	6	5	6
2	3	4	4	1	2	6	5	6	5	4	4	5	4	5	5	6	5	5	6	6	6	5	5	5	6	5	6
2	3	3	3	2	1	7	7	6	6	5	4	5	4	5	5	6	6	5	6	6	7	6	6	5	6	5	6
2	3	4	3	3	2	4	3	3	4	3	3	4	3	3	4	5	4	4	6	5	6	4	4	3	4	4	4
2	3	3	2	3	2	6	6	6	6	5	4	5	4	5	5	5	5	5	7	6	6	5	5	4	5	4	5
